# Supplementary material for: Sirtuin 6 Overexpression Improves Rotator Cuff Tendon-to-Bone Healing in the Aged
Source: Cells. 2023 Aug 10;12(16):2035. doi: 10.3390/cells12162035 (PMC10453227; doi:10.3390/cells12162035)
Supplement: Supplementary file 1 [file cells-12-02035-s001.zip]

Archive with 3 entries (2 files):
- cells-2440683-supplementary/
- cells-2440683-supplementary/Supplemental material.pdf
- cells-2440683-supplementary/Supplementary data S1.xlsx
