# Supplementary material for: Sirtuin 6 Overexpression Improves Rotator Cuff Tendon-to-Bone Healing in the Aged
Source: Cells. 2023 Aug 10;12(16):2035. doi: 10.3390/cells12162035 (PMC10453227; doi:10.3390/cells12162035)
Supplement: Supplementary file 1 [file cells-12-02035-s001.zip › cells-2440683-supplementary/Supplementary data S1.xlsx]

## Sheet: Supplement data 1_hc
	Accession	Peptide count	Unique peptides	Confidence score	Anova (p)			Max fold change (2ms/15ms)	Description	Gene	Normalized abundance								Raw abundance
											2ms				15ms				2ms				15ms
											20190116_R3MON_02	20190116_R3MON_03	20190116_R3MON_04	20190116_R3MON_05	20190116_R12MON_01	20190116_R12MON_02	20190116_R12MON_03	20190116_R12MON_04	20190116_R3MON_02	20190116_R3MON_03	20190116_R3MON_04	20190116_R3MON_05	20190116_R12MON_01	20190116_R12MON_02	20190116_R12MON_03	20190116_R12MON_04
	P01836	3	3	14.1128	0.00197418	2.70461	-2.02524	0.245665	Ig kappa chain C region, A allele		2415.41	2826.05	901.011	3038.21	8288.79	8975.77	9666.18	10439.9	2419.41	3113.72	820.688	2957.61	8288.79	8405.16	8684.6	8717.17
	M0RBU0	10	6	54.1601	0.000923746	3.03445	-1.52366	0.347802	Cartilage oligomeric matrix protein	Comp	11430.6	11379.8	5878.17	12695.7	26865.5	29334.7	30098.5	32689.5	11449.6	12538.2	5354.14	12358.9	26865.5	27469.8	27042	27295.1
	Q63610	18	5	99.7316	9.52279e-07	6.02124	-1.14257	0.452953	Tropomyosin alpha-3 chain	Tpm3	11783.6	11969.7	10786.7	12888.3	25815.9	25864.2	27317.9	25711.1	11803.2	13188.2	9825.06	12546.4	25815.9	24219.9	24543.8	21468.3
	P58775	26	8	154.031	3.49416e-06	5.45666	-1.09765	0.467276	Tropomyosin beta chain	Tpm2	12841.4	12821.7	12370.2	14012.6	25422.2	26897.9	28692.5	30368.6	12862.6	14126.9	11267.4	13640.9	25422.2	25188	25778.9	25357.2
	P04692	27	11	150.033	1.31369e-06	5.88151	-1.0418	0.485721	Tropomyosin alpha-1 chain	Tpm1	26647.3	26845.1	26397.9	29168.3	53508.9	53651.1	56604.7	60764.8	26691.5	29577.7	24044.6	28394.5	53508.9	50240.4	50856.6	50737.5
	P68136	68	7	336.375	1.04539e-07	6.98072	-1.02237	0.492308	Actin, alpha skeletal muscle	Acta1	16937	18070.6	18198	18421.8	34863.6	36265.9	37179.4	37184.2	16965	19910.1	16575.7	17933.1	34863.6	33960.4	33403.9	31048.1
	Q9ER34	2	2	8.8442	0.00793456	2.10048	-0.881125	0.542944	Aconitate hydratase, mitochondrial	Aco2	4813.15	4814.49	2639.86	5422.06	7493.85	8159.38	8598.86	8328.75	4821.13	5304.57	2404.53	5278.23	7493.85	7640.67	7725.66	6954.36
	P11507	34	6	231.973	7.16099e-07	6.14503	-0.87854	0.543918	Sarcoplasmic/endoplasmic reticulum calcium ATPase 2	Atp2a2	3379.19	3315.5	3291.54	3696.15	6102.13	6307.5	6339.51	6406.1	3384.79	3652.98	2998.11	3598.1	6102.13	5906.52	5695.74	5348.98
	D3ZVB7	6	5	39.333	0.0125404	1.90169	-0.873011	0.546006	Osteoglycin	Ogn	12341.5	12515.6	6278.28	13677	18666.9	20171.8	21198.6	22035.7	12361.9	13789.6	5718.58	13314.1	18666.9	18889.5	19045.9	18399.4
	P13221	4	4	19.7058	0.0241733	1.61666	-0.796822	0.575616	Aspartate aminotransferase, cytoplasmic	Got1	8543.16	8357.94	3926.95	8992.5	11843.7	12806.5	13001.7	14154.4	8557.33	9208.7	3576.87	8753.95	11843.7	11992.4	11681.4	11818.7
	P02600	16	13	84.3111	6.55582e-07	6.18337	-0.777535	0.583363	Myosin light chain 1/3, skeletal muscle isoform	Myl1	21600.5	20366.6	21169.9	21559	34554.2	37669.8	37457.9	35504.1	21636.3	22439.8	19282.7	20987.1	34554.2	35275	33654.1	29645.3
	P14141	10	9	49.6369	2.59696e-06	5.58553	-0.774537	0.584576	Carbonic anhydrase 3	Ca3	12642.5	12619.8	13080.5	13818.1	21027.7	21962	23351.8	22887.1	12663.4	13904.4	11914.4	13451.5	21027.7	20565.8	20980.4	19110.3
	P05065	26	23	160.815	0.00167266	2.77659	-0.767052	0.587617	Fructose-bisphosphate aldolase A	Aldoa	91408.5	89927.4	65655.1	101181	134814	144834	153034	159833	91560	99081.2	59802.1	98496.5	134814	135626	137494	133458
	G3V6D3	18	15	91.4585	1.31529e-06	5.88098	-0.76342	0.589098	ATP synthase subunit beta	Atp5f1b	64643.6	65050.8	64662.2	69747.3	107190	109575	114009	117545	64750.8	71672.5	58897.7	67897.1	107190	102609	102432	98148.2
	P15429	22	16	131.169	3.92282e-05	4.4064	-0.729969	0.602917	Beta-enolase	Eno3	33037.8	33196.6	32553.2	36845.8	51009.7	55266	57704.5	60981.8	33092.6	36575.8	29651.1	35868.4	51009.7	51752.6	51844.7	50918.7
	Q8R4I6	19	12	103.919	2.55769e-05	4.59215	-0.725827	0.60465	Actinin alpha 3	Actn3	16379.7	16583.8	17555.5	18065.6	25904.1	27656.4	29064.8	30803.1	16406.8	18271.9	15990.5	17586.3	25904.1	25898.3	26113.3	25720
	P09495	16	3	84.1471	0.000121595	3.91508	-0.717223	0.608267	Tropomyosin alpha-4 chain	Tpm4	8438.88	8302.32	6800.09	8637.7	13263.2	13320.3	13628.2	12691	8452.87	9147.43	6193.88	8408.56	13263.2	12473.5	12244.3	10596.8
	D3ZCV0	18	12	85.0228	6.59465e-06	5.18081	-0.710115	0.611271	Actinin alpha 2	Actn2	14111.4	14729.8	13807.6	15321.4	22327.5	23238.7	24292.2	24977	14134.8	16229.2	12576.7	14914.9	22327.5	21761.4	21825.3	20855.3
	P09812	42	3	264.005	1.28449e-05	4.89127	-0.701757	0.614823	Glycogen phosphorylase, muscle form	Pygm	34533.2	33456	33289.5	37335	52801.6	55459.3	57334.9	59857.1	34590.4	36861.5	30321.8	36344.6	52801.6	51933.7	51512.6	49979.6
	G3V8V3	49	8	305.243	3.41139e-06	5.46707	-0.650185	0.637199	Alpha-1,4 glucan phosphorylase	Pygm	18489.5	18226.1	19092.5	19564.6	28241.9	28925.5	29750.9	31369.4	18520.2	20081.3	17390.5	19045.6	28241.9	27086.7	26729.7	26192.9
	Q64578	60	30	427.589	2.48394e-06	5.60486	-0.630516	0.645945	Sarcoplasmic/endoplasmic reticulum calcium ATPase 1	Atp2a1	99058.8	94931.6	98556.4	106449	152385	153292	158438	153578	99223	104595	89770.4	103625	152385	143547	142349	128235
	Q5XIW8	3	2	18.3297	0.000604221	3.2188	-0.581932	0.668068	U4/U6.U5 tri-snRNP-associated protein 1	Sart1	17669.1	17604.4	14524.9	18063.5	23548	24615.4	25625.3	27790.7	17698.4	19396.4	13230.1	17584.4	23548	23050.5	23023	23204.8
	Q9QZ76	7	7	38.2268	4.5144e-06	5.3454	-0.581269	0.668376	Myoglobin	Mb	56195.7	56681.4	57022.9	57775.1	81656.8	81664.8	86765.5	90552.3	56288.9	62451	51939.4	56242.5	81656.8	76473.2	77954.6	75609.6
	P04797	11	8	74.1175	5.52881e-06	5.25737	-0.544648	0.685559	Glyceraldehyde-3-phosphate dehydrogenase	Gapdh	15967.1	15901.7	16628.8	17361.6	23283.8	24034.5	23784.4	24963.9	15993.6	17520.4	15146.4	16901	23283.8	22506.6	21369.1	20844.4
	P20760	4	3	18.0292	0.0121941	1.91385	-0.501786	0.706232	Ig gamma-2A chain C region	Igg-2a	3975.78	3758.42	2894.36	4310.69	6107.89	4859.23	5170.97	5015.38	3982.37	4141	2636.34	4196.34	6107.89	4550.32	4645.87	4187.75
	P15999	10	9	46.3918	0.00558035	2.25334	-0.463761	0.725094	ATP synthase subunit alpha, mitochondrial	Atp5f1a	35473.9	35215.6	27797.4	38224	43450.4	45590	48559.4	50942.8	35532.7	38800.2	25319.4	37210	43450.4	42691.7	43628.2	42536.3
	P49744	16	11	87.2595	0.0289139	1.53889	-0.454423	0.729802	Thrombospondin-4	Thbs4	13519.8	12409.9	8763.26	14042.7	15465.4	15970.1	16698.7	18645.1	13542.3	13673.1	7982.04	13670.1	15465.4	14954.8	15003	15568.3
	P16617	10	2	66.0712	0.000172867	3.76229	-0.448735	0.732685	Phosphoglycerate kinase 1	Pgk1	5328.9	5182.34	4989.9	5505.23	6778.66	6839.17	7300.23	7752.32	5337.74	5709.85	4545.06	5359.19	6778.66	6404.39	6558.91	6473.05
	A0A0G2K808	5	2	28.3064	0.000644733	3.19062	-0.446923	0.733606	ArfGAP with SH3 domain, ankyrin repeat and PH domain 2	Asap2	55966.4	58402.2	52246.5	61106.8	71059.2	75891.8	80377.1	83086.3	56059.2	64347	47588.8	59485.8	71059.2	71067.3	72214.9	69375.6
	A0A0G2K8S2	4	1	20.5393	0.000123318	3.90897	-0.443954	0.735117	Uncharacterized protein		5525.51	5316.82	5963.58	5418.29	7167.32	7532.87	7464.23	8067.78	5534.67	5858.03	5431.94	5274.55	7167.32	7053.99	6706.25	6736.45
	A0A0G2JYW3	2	2	10.2269	0.0480722	1.31811	-0.430015	0.742254	Clathrin light chain	Clta	13320.9	13032.4	8056.99	13712.3	15602.2	15914.2	15946.9	17369.7	13343	14359	7338.74	13348.5	15602.2	14902.5	14327.5	14503.4
	P16409	3	3	12.5191	0.000250816	3.60065	-0.429311	0.742616	Myosin light chain 3	Myl3	51701.2	47150	47352.4	52962.1	71810.5	65842.5	66531.7	64009.9	51786.9	51949.5	43131.1	51557.1	71810.5	61656.8	59775.5	53447.1
	A0A1W2Q6C8	6	1	28.3596	0.000298322	3.52531	-0.426389	0.744122	Glial fibrillary acidic protein (Fragment)	Gfap	10584.8	10346.2	10991.5	9802.22	13437.8	13807.4	13474.2	15353	10602.3	11399.3	10011.7	9542.19	13437.8	12929.7	12105.9	12819.5
	Q6P9Y4	14	4	67.9823	0.00157237	2.80344	-0.397839	0.758994	ADP/ATP translocase 1	Slc25a4	79064.9	77037.9	87503.7	87608.7	98589.1	107975	112001	117822	79195.9	84879.7	79703	85284.6	98589.1	101110	100628	98378.9
	D3ZB81	6	3	24.3714	0.00149366	2.82575	-0.391546	0.762312	Solute carrier family 25 member 31	Slc25a31	52966.2	51484.7	56556.2	59018	65081.1	71247	74599.5	77701.1	53054	56725.4	51514.4	57452.4	65081.1	66717.7	67024.1	64879.1
	A0A0G2JSP8	36	33	237.541	0.000137967	3.86023	-0.390076	0.76309	Creatine kinase M-type	Ckm	108679	106021	108042	115192	139286	135212	149072	150327	108860	116813	98410.1	112137	139286	126616	133934	125520
	P11980	28	24	143.08	0.000104464	3.98103	-0.384087	0.766264	Pyruvate kinase PKM	Pkm	40509	41262.5	41379.3	43013.3	50829.9	52901.3	57082.8	56035.5	40576.1	45462.6	37690.4	41872.2	50829.9	49538.2	51286.1	46788.7
	Q09073	10	3	51.9897	0.00149832	2.8244	-0.382307	0.76721	ADP/ATP translocase 2	Slc25a5	31968.8	31278.6	34526.8	35520.7	39265.3	43029.9	44665.4	46779.2	32021.8	34462.5	31448.8	34578.4	39265.3	40294.4	40129.7	39059.8
	P19633	3	3	13.6474	0.000846791	3.07222	-0.379171	0.768879	Calsequestrin-1	Casq1	7558.44	7565.36	8308.35	8148.22	9585.74	10048.8	10142.1	11296.6	7570.97	8335.44	7567.68	7932.06	9585.74	9409.98	9112.19	9432.46
	A0A0G2K7Q0	28	22	129.925	0.000111807	3.95153	-0.364968	0.776486	Myosin-binding protein C, slow-type	Mybpc1	46517.9	46713.4	43911.9	49833.2	59244.2	58775.9	61890.1	60887.7	46595	51468.4	39997.2	48511.2	59244.2	55039.4	55605.3	50840.1
	A0A0G2K517	5	3	22.2454	0.00528166	2.27723	-0.364958	0.776492	Uncharacterized protein		361099	351131	412182	419460	445720	496527	512042	533975	361697	386873	375437	408333	445720	464962	460045	445860
	P16290	6	6	28.3888	0.00137518	2.86164	-0.363768	0.777132	Phosphoglycerate mutase 2	Pgam2	35030.7	35028.4	32024.4	37918.4	41626.9	44745.6	46055.2	47724.2	35088.8	38594	29169.6	36912.5	41626.9	41901	41378.4	39848.9
	G3V6Y6	15	5	85.0894	0.00052543	3.27949	-0.344677	0.787484	Alpha-1,4 glucan phosphorylase	Pygb	81008.2	78853.8	79871.8	87047.9	97877	100016	106921	110155	81142.5	86880.4	72751.5	84738.7	97877	93657.8	96063.4	91977.7
	P04466	12	11	78.2915	0.00109209	2.96174	-0.341124	0.789426	Myosin regulatory light chain 2, skeletal muscle isoform	Mylpf	43951.4	43679.9	42704.8	47085.6	51366	55403	57590	60388.7	44024.2	48126.1	38897.8	45836.5	51366	51880.9	51741.8	50423.5
	Q9EQP5	13	11	68.6785	0.000298696	3.52477	-0.320984	0.800524	Prolargin	Prelp	15413.7	14928.5	16434.5	15452.6	18612.2	19314.7	19155.5	20653.3	15439.2	16448.1	14969.4	15042.7	18612.2	18086.9	17210.3	17245.1
	Q07936	19	17	102.412	0.000923957	3.03435	-0.310897	0.80614	Annexin A2	Anxa2	38343.3	38654.8	36432	41468.2	45602.3	46848.5	48910.8	50786.6	38406.9	42589.6	33184.2	40368.1	45602.3	43870.3	43944	42405.9
	A0A0G2JUG1	13	4	83.8062	0.00556397	2.25462	-0.294703	0.81524	Uncharacterized protein		8151.25	8031.42	9430.4	9018.47	9893.68	10427.7	10797.1	11361.6	8164.77	8848.95	8589.71	8779.23	9893.68	9764.8	9700.71	9486.77
	A0A0G2K6X7	4	4	24.7387	0.0098235	2.00773	-0.269608	0.829545	Uncharacterized protein (Fragment)		6901.59	8393.85	7996.35	8145.29	8819.69	9398.54	9867.94	9810.6	6913.03	9248.27	7283.5	7929.21	8819.69	8801.06	8865.87	8191.67
	P04764	13	5	67.0193	0.00770779	2.11307	-0.239272	0.847173	Alpha-enolase	Eno1	14597.4	15292.9	16624.2	16426.4	17510.6	18124.4	18587.4	20072.8	14621.6	16849.6	15142.2	15990.6	17510.6	16972.2	16699.9	16760.4
	A0A0G2K1A2	4	3	27.7497	0.0021622	2.6651	-0.228407	0.853577	Myeloperoxidase	Mpo	67463.5	64325.7	66548	66550.5	71965	77240.8	78278.8	82841.9	67575.3	70873.5	60615.4	64785	71965	72330.5	70329.8	69171.5
	Q9Z2L0	3	3	12.6617	0.0592545	1.22728	-0.169008	0.889454	Voltage-dependent anion-selective channel protein 1	Vdac1	1968.23	1726.83	1956.85	1868.42	2108.77	2223.34	1884.15	2238.73	1971.5	1902.6	1782.4	1818.86	2108.77	2081.99	1692.82	1869.3
	A0A0G2QC06	22	21	109.073	0.025959	1.58571	-0.16744	0.890422	Serotransferrin	Tf	23316.4	22894.7	23026.5	26346.2	25487.7	26244.4	27721.2	27893.4	23355	25225.1	20973.8	25647.3	25487.7	24576	24906.2	23290.5
	Q01129	7	7	34.0573	0.0144127	1.84125	-0.160441	0.894752	Decorin	Dcn	17989.5	18362.9	19354.1	20412.4	20580.4	20851	21448.7	22192.5	18019.3	20232.1	17628.8	19870.9	20580.4	19525.5	19270.6	18530.3
	P48500	5	4	32.5698	0.088864	1.05127	-0.160393	0.894781	Triosephosphate isomerase	Tpi1	6394.86	6150.88	5466.9	6582.55	6866.52	6976.89	7428.28	6215.69	6405.47	6776.99	4979.54	6407.93	6866.52	6533.36	6673.95	5189.99
	A0A0G2JSH5	46	2	268.664	0.0118798	1.92519	-0.158838	0.895746	Serum albumin	Alb	184397	181950	184136	197817	198773	203045	211799	221776	184703	200471	167721	192570	198773	190138	190291	185179
	P02770	45	1	259.094	0.0118798	1.92519	-0.158838	0.895746	Serum albumin	Alb	68679.8	67768.3	68582.4	73678.2	74033.9	75625.4	78885.7	82601.9	68793.7	74666.6	62468.4	71723.6	74033.9	70817.7	70875	68971.1
	Q4FZU6	1	1	5.6171	0.104995	0.978831	-0.121107	0.919482	Annexin A8	Anxa8	62031.5	62809	59900.9	65401.2	62200.4	65200.2	70649	73997.7	62134.3	69202.4	54560.9	63666.2	62200.4	61055.3	63474.7	61786.8
	P02091	8	5	45.3842	0.384363	0.415258	-0.0937706	0.93707	Hemoglobin subunit beta-1	Hbb	35426.2	33385	25417.3	34338.8	34431.9	32940.6	34476.8	35352.1	35485	36783.4	23151.4	33427.9	34431.9	30846.5	30975.7	29518.4
	D3ZY63	2	2	9.9385	0.123943	0.90678	-0.0907962	0.939004	60S ribosomal protein L29		8242.85	8223.14	7978.01	9032.18	9015.89	8894	9361.89	8378.94	8256.52	9060.18	7266.79	8792.58	9015.89	8328.59	8411.21	6996.27
	P04642	7	5	42.0733	0.247413	0.606577	-0.0649367	0.955987	L-lactate dehydrogenase A chain	Ldha	9827.67	9764.4	9504.08	10125.9	10960.1	10595.8	9958.23	9513.7	9843.96	10758.3	8656.82	9857.28	10960.1	9922.23	8946.98	7943.77
	A0A0G2JY03	1	1	9.1956	0.288342	0.540092	-0.0460464	0.968587	Uncharacterized protein		52930.6	48909.7	49001.5	54249.4	53963.6	53598	52282.4	51898.6	53018.3	53888.3	44633.1	52810.3	53963.6	50190.6	46973.2	43334.4
	D3ZE02	1	1	5.0017	0.720648	0.142277	-0.0229631	0.984209	Immortalization up-regulated protein-like	LOC100361913	220065	222375	229721	232431	209612	224374	238613	246506	220430	245010	209242	226265	209612	210111	214382	205828
	P50609	10	9	59.9332	0.765225	0.116211	0.0171702	1.01197	Fibromodulin	Fmod	12497.2	12687.3	12469.4	14101.7	12112.9	12650.4	13299.1	13080.9	12517.9	13978.7	11357.8	13727.6	12112.9	11846.2	11948.6	10922.3
	A0A0G2JSV6	4	4	25.881	0.608425	0.215793	0.0259614	1.01816	Globin c2	Hba-a2	20227	20440.7	19288.9	21980.6	20203.8	19125.6	20666.4	20480.1	20260.5	22521.4	17569.4	21397.5	20203.8	17909.8	18567.8	17100.6
	H9N9H4	2	1	10.5976	0.917756	0.0372729	0.0394389	1.02771	L-lactate dehydrogenase C chain	Ldhc	18637.6	17005.4	27171.1	18727.4	18554	19060.5	20570.1	21158	18668.5	18736.4	24748.9	18230.6	18554	17848.8	18481.2	17666.6
	P47853	8	7	44.5285	0.747595	0.126334	0.0443524	1.03122	Biglycan	Bgn	18258.9	17533.7	13790.3	18428.2	15005.3	16651.8	16645.7	17649.2	18289.2	19318.4	12560.9	17939.3	15005.3	15593.2	14955.3	14736.7
	A0A0G2K9I5	2	1	14.6829	0.600402	0.221558	0.0557603	1.03941	Similar to H3 histone, family 3B	RGD1564548	1731.76	1524.61	1517.77	1719.51	1864.17	1553.36	1514.68	1315.25	1734.64	1679.81	1382.47	1673.9	1864.17	1454.61	1360.87	1098.21
	A0A0G2K4U7	6	3	29.3969	0.254315	0.594629	0.136246	1.09904	Microtubule-associated scaffold protein 2	Mtus2	40584.1	38478.9	49768.5	37549.2	36016.3	37622.7	36471.5	41276.5	40651.4	42395.7	45331.8	36553.1	36016.3	35231	32767.9	34465.2
	D3ZVD7	10	5	58.6871	0.00521118	2.28306	0.166924	1.12266	Keratocan	Kera	19414.7	19724.1	19523.5	20888.2	17010.7	17118.7	18383.7	18345.7	19446.9	21731.9	17783	20334.1	17010.7	16030.4	16516.9	15318.3
	D3ZRN3	36	5	155.848	0.0133601	1.87419	0.204077	1.15195	Actin, beta-like 2	Actbl2	62602.1	59044.8	59780.1	64743.6	49262.2	51898.9	54393	58145.1	62705.9	65055	54450.8	63026.1	49262.2	48599.6	48869.4	48550.1
	O88752	3	2	15.2242	0.0112944	1.94714	0.25516	1.19347	Epsilon 1 globin	Hbe1	8209.6	7852.65	6751.83	7664.86	6852.6	6268.6	6129.18	6287.75	8223.21	8651.98	6149.92	7461.53	6852.6	5870.09	5506.77	5250.16
	D3ZDS8	4	3	23.5683	4.89263e-05	4.31046	0.26749	1.20371	Zinc finger RANBP2-type-containing 3	Zranb3	18215.3	18182.9	17854.4	18712.4	15254.3	15438.1	15439.4	14484.9	18245.5	20033.8	16262.7	18216	15254.3	14456.6	13871.5	12094.7
	P17475	4	4	26.2525	0.00164039	2.78505	0.268904	1.20489	Alpha-1-antiproteinase	Serpina1	13069.7	12623.5	12232	13833.2	10389	10288.5	11259.5	11020	13091.4	13908.5	11141.5	13466.2	10389	9634.43	10116.1	9201.48
	Q66H24	2	1	14.6686	0.00872896	2.05904	0.372675	1.29475	Uncharacterized protein C9orf40 homolog		82187.4	78910.8	103769	89139.9	64831.7	65940.7	69452.2	73192.5	82323.7	86943.2	94518.2	86775.2	64831.7	61748.7	62399.5	61114.4
	P00762	2	2	13.3284	0.000666033	3.1765	0.400333	1.31981	Anionic trypsin-1	Prss1	180766	167277	169594	181768	144266	127187	136729	121746	181066	184304	154475	176946	144266	119102	122844	101656
	A0A0G2JYY8	5	4	23.1037	0.00307311	2.51242	0.412399	1.3309	Uncharacterized protein		3859.57	3195.6	3090.38	3127.33	2513.61	2646.64	2500.16	2312.48	3865.97	3520.88	2814.88	3044.37	2513.61	2478.39	2246.27	1930.88
	A0A0G2K9N9	14	3	90.7001	0.00107262	2.96955	0.516955	1.43093	Calcium-transporting ATPase	Atp2a3	13252.5	12905	13653.1	10813	9110.51	8365.77	8429.98	9471.82	13274.5	14218.6	12435.9	10526.2	9110.51	7833.94	7573.93	7908.8
	D3ZR47	4	3	22.2489	2.36161e-05	4.62679	0.533881	1.44782	FERM domain-containing 3	Frmd3	14883.3	14208.2	14177.3	15184.5	9841.74	10653.9	9470.35	10407.3	14908	15654.4	12913.4	14781.7	9841.74	9976.62	8508.65	8689.91
	P07323	5	1	24.2994	0.0100597	1.99741	0.6283	1.54574	Gamma-enolase	Eno2	129.984	139.45	114.08	135.852	109.946	64.1944	75.551	86.307	130.2	153.645	103.911	132.248	109.946	60.1134	67.8789	72.0648
	P60711	49	4	195.381	0.000282608	3.54882	0.645063	1.56381	Actin, cytoplasmic 1	Actb	18197.2	18453.7	17569.8	20222.1	13245.7	12477.6	11417.2	10463.2	18227.4	20332.2	16003.5	19685.7	13245.7	11684.4	10257.8	8736.55
	P04636	13	11	74.3814	6.37941e-05	4.19522	0.701282	1.62595	Malate dehydrogenase, mitochondrial	Mdh2	19819.3	18199.9	17347	20152.1	12434	10546.3	11797.4	11668	19852.2	20052.5	15800.6	19617.5	12434	9875.89	10599.4	9742.58
	A0A0G2QC49	1	1	3.6071	0.000152467	3.81682	0.790424	1.72958	Zinc finger protein 951	Zfp951	1495.81	1674.3	1434.58	1368.73	802.627	984.019	869.106	797.922	1498.29	1844.73	1306.69	1332.42	802.627	921.463	780.849	666.251
	Q80ZA3	8	6	42.5286	0.000142022	3.84764	1.26654	2.40583	Alpha-2 antiplasmin	Serpinf1	9357.4	9370.38	8627.17	9849.17	4262.03	4284.5	4096.14	2821.45	9372.91	10324.2	7858.08	9587.89	4262.03	4012.13	3680.18	2355.86
	Q6AYK4	3	3	13.3898	0.000162471	3.78922	2.55778	5.88801	Apoptosis facilitator Bcl-2-like protein 14	Bcl2l14	1735.08	1179.9	1259.28	944.978	223.206	308.315	205.92	131.995	1737.96	1300	1147.02	919.91	223.206	288.714	185.009	110.214
	D3ZHS5	2	2	11.8072	9.07246e-05	4.04228	2.90771	7.50427	Carboxypeptidase A4	Cpa4	6556.16	6655.37	5858.21	6973.91	1488.79	599.521	824.399	557.802	6567.02	7332.83	5335.97	6788.91	1488.79	561.408	740.683	465.755
	A0A0G2JXN4	1	1	4.3285	0.0032625	2.48645	3.7254	13.2268	Glutathione peroxidase	Gpx6	1479.88	1055.48	1459.46	807.447	206.144	50.7832	95.1201	11.0226	1482.33	1162.92	1329.35	786.027	206.144	47.5548	85.4608	9.20368
	P29457	6	6	29.7837	3.04792e-05	4.516	3.97288	15.702	Serpin H1	Serpinh1	3533.95	3211.93	2645.07	2319.67	312.57	152.181	180.043	101.009	3539.81	3538.88	2409.27	2258.14	312.57	142.506	161.76	84.3405
